# Supplementary material for: Challenges of sperm cryopreservation in transferring heat adaptation of corals across ocean basins
Source: PeerJ. 2022 May 27;10:e13395. doi: 10.7717/peerj.13395 (PMC9150692; doi:10.7717/peerj.13395)
Supplement: Supplemental Information 2 [file peerj-10-13395-s002.zip]

Archive with 7 entries (6 files):
- Data analysis/
- Data analysis/DMSO_survival.R
- Data analysis/DMSO_survival.txt
- Data analysis/Fertilization.R
- Data analysis/GBR_survival.R
- Data analysis/GBR_survival.txt
- Data analysis/Fertilization.txt
