# Supplementary material for: Challenges of sperm cryopreservation in transferring heat adaptation of corals across ocean basins
Source: PeerJ. 2022 May 27;10:e13395. doi: 10.7717/peerj.13395 (PMC9150692; doi:10.7717/peerj.13395)
Supplement: Supplemental Information 2 [file peerj-10-13395-s002.zip › Data analysis/DMSO_survival.R]

## Load packages
library(dplyr)
library(emmeans)
library(effectsize)
library(car) 
library(sjstats)

## import data 
data <- read.table("DMSO_survival.txt", sep = "\t", header=T)
str(data)
data <- data%>% mutate_if(is.character,as.factor) #converting characters to factors
str(data)
data <- data%>% mutate_if(is.integer,as.factor) #converting characters to factors
str(data)


## model for sperm source effect

mod1 <- lm(Survival~DMSO*Temp, data=data)
summary(mod1)
anova(mod1)
effectsize(anova(mod1))
anova_stats(mod1)
emmeans(mod1, pairwise ~ DMSO | Temp)

#normality of residuals 
qqnorm(residuals(mod1)) 
qqline(residuals(mod1)) 
# homogeneity of variance 
leveneTest(residuals(mod1) ~ DMSO*Temp,data=data) 

write.csv(anova_stats(mod1),"DMSO_survival.csv") # model output table
mod1_posthoc <- emmeans(mod1, pairwise ~ DMSO | Temp)
write.csv(mod1_posthoc$contrasts,"DMSO_survival_post-hoc.csv") #post-hoc contrast


######
