# Supplementary material for: Challenges of sperm cryopreservation in transferring heat adaptation of corals across ocean basins
Source: PeerJ. 2022 May 27;10:e13395. doi: 10.7717/peerj.13395 (PMC9150692; doi:10.7717/peerj.13395)
Supplement: Supplemental Information 2 [file peerj-10-13395-s002.zip › Data analysis/DMSO_survival.txt]

Cross	Temp	DMSO	Survival
68x69	27	No	100
69x77	27	No	94.4
77x68	27	No	87.5
77x69	27	No	87.5
68x69	33	No	66.7
69x77	33	No	88.8
77x68	33	No	83.3
77x69	33	No	83.3
68x69	27	Yes	40
69x77	27	Yes	72.2
77x68	27	Yes	79.1
77x69	27	Yes	66.7
68x69	33	Yes	13.3
69x77	33	Yes	33.3
77x68	33	Yes	54.2
77x69	33	Yes	33.3
