# Supplementary material for: Challenges of sperm cryopreservation in transferring heat adaptation of corals across ocean basins
Source: PeerJ. 2022 May 27;10:e13395. doi: 10.7717/peerj.13395 (PMC9150692; doi:10.7717/peerj.13395)
Supplement: Supplemental Information 2 [file peerj-10-13395-s002.zip › Data analysis/Fertilization.R]

## Load packages
library(dplyr)
library(emmeans)
library(effectsize)
library(car) 
library(sjstats)

## import data 
data <- read.table("Fertilization.txt", sep = "\t", header=T)
str(data)
data <- data%>% mutate_if(is.character,as.factor) #converting characters to factors
str(data)

subset <- subset(data, Sperm_treatment!= "Fresh"| is.na(data$Sperm_treatment))
nrow(data)
nrow(subset)

## model for sperm treatment effect
mod1 <- lm(Fertilization_pc~Sperm_treatment*Egg_source, data=data, na.action=na.omit)
summary(mod1)
anova(mod1)
effectsize(anova(mod1))
anova_stats(mod1)

#normality of residuals 
qqnorm(residuals(mod1)) 
qqline(residuals(mod1)) 
# homogeneity of variance 
plot(mod1$fitted.values, mod1$residuals)
leveneTest(mod1, center = median)

#underlying data 
hist(data$Fertilization_pc) 
#transformation
data$trans <- log(data$Fertilization_pc+1)
hist(data$trans) 

mod1_trans <- lm(trans~Sperm_treatment*Egg_source, data=data, na.action=na.omit)
summary(mod1_trans)
anova(mod1_trans)
effectsize(anova(mod1_trans))
anova_stats(mod1_trans)

#assumptions improved
#normality of residuals 
qqnorm(residuals(mod1_trans)) 
qqline(residuals(mod1_trans)) 
# homogeneity of variance 
plot(mod1_trans$fitted.values, mod1_trans$residuals)
leveneTest(mod1_trans, center = median)

#outputs
write.csv(anova_stats(mod1_trans),"fertilization_treatment.csv") # model output table


## model for pop effect within cryo sperm treatment
mod2 <- lm(Fertilization_pc~Sperm_population*Egg_source, data=subset)
summary(mod2)
anova(mod2)
effectsize(anova(mod2))
anova_stats(mod2)
emmeans(mod2, pairwise ~ Sperm_population | Egg_source)

#normality of residuals 
qqnorm(residuals(mod2)) 
qqline(residuals(mod2)) 
# homogeneity of variance of model residuals 
plot(mod2$fitted.values, mod2$residuals)
leveneTest(mod2, center = median)

#underlying data 
hist(subset$Fertilization_pc) 
#transformation
subset$trans <- log(subset$Fertilization_pc+1)
hist(subset$trans) 

mod2_trans <- lm(trans~Sperm_population*Egg_source, data=subset, na.action=na.omit)
summary(mod2_trans)
anova(mod2_trans)
effectsize(anova(mod2_trans))
anova_stats(mod2_trans)
emmeans(mod2_trans, pairwise ~ Sperm_population | Egg_source)
emmeans(mod2_trans, pairwise ~ Sperm_population)

#assumptions improved
#normality of residuals 
qqnorm(residuals(mod2_trans)) 
qqline(residuals(mod2_trans)) 
# homogeneity of variance 
plot(mod2_trans$fitted.values, mod2_trans$residuals)
leveneTest(mod1_trans, center = median)

#outputs
write.csv(anova_stats(mod2_trans),"fertilization_population.csv") # model output table
mod2_trans_pop <- emmeans(mod2_trans, pairwise ~ Sperm_population)
mod2_trans_pop_egg <- emmeans(mod2_trans, pairwise ~ Sperm_population | Egg_source) # contrasts of interest
write.csv(mod2_trans_pop$contrasts,"fertilization_population_post-hoc.csv") #post-hoc contrasts
write.csv(mod2_trans_pop_egg$contrasts,"fertilization_population_egg_post-hoc.csv") #post-hoc contrasts

#####
