# Supplementary material for: Challenges of sperm cryopreservation in transferring heat adaptation of corals across ocean basins
Source: PeerJ. 2022 May 27;10:e13395. doi: 10.7717/peerj.13395 (PMC9150692; doi:10.7717/peerj.13395)
Supplement: Supplemental Information 2 [file peerj-10-13395-s002.zip › Data analysis/GBR_survival.txt]

Rep	Cross	Egg_donor	Sperm_source	Temp	Time	Survival
GBR-4 PG_cryo_27_A	GBR-4 PG_cryo	GBR-4	PG_cryo	27	12hrs	100
GBR-4 PG_cryo_27_B	GBR-4 PG_cryo	GBR-4	PG_cryo	27	12hrs	100
GBR-4 PG_cryo_27_C	GBR-4 PG_cryo	GBR-4	PG_cryo	27	12hrs	100
GBR-4 PG_cryo_33_A	GBR-4 PG_cryo	GBR-4	PG_cryo	33	12hrs	100
GBR-4 PG_cryo_33_B	GBR-4 PG_cryo	GBR-4	PG_cryo	33	12hrs	100
GBR-4 PG_cryo_33_C	GBR-4 PG_cryo	GBR-4	PG_cryo	33	12hrs	90
GBR-4 GBR_fresh_27_A	GBR-4 GBR_fresh	GBR-4	GBR_fresh	27	12hrs	100
GBR-4 GBR_fresh_27_B	GBR-4 GBR_fresh	GBR-4	GBR_fresh	27	12hrs	93.33333333
GBR-4 GBR_fresh_27_C	GBR-4 GBR_fresh	GBR-4	GBR_fresh	27	12hrs	100
GBR-4 GBR_fresh_33_A	GBR-4 GBR_fresh	GBR-4	GBR_fresh	33	12hrs	100
GBR-4 GBR_fresh_33_B	GBR-4 GBR_fresh	GBR-4	GBR_fresh	33	12hrs	93.33333333
GBR-4 GBR_fresh_33_C	GBR-4 GBR_fresh	GBR-4	GBR_fresh	33	12hrs	100
GBR-4 GBR_cryo_27_A	GBR-4 GBR_cryo	GBR-4	GBR_cryo	27	12hrs	100
GBR-4 GBR_cryo_27_B	GBR-4 GBR_cryo	GBR-4	GBR_cryo	27	12hrs	93.33333333
GBR-4 GBR_cryo_27_C	GBR-4 GBR_cryo	GBR-4	GBR_cryo	27	12hrs	100
GBR-4 GBR_cryo_33_A	GBR-4 GBR_cryo	GBR-4	GBR_cryo	33	12hrs	100
GBR-4 GBR_cryo_33_B	GBR-4 GBR_cryo	GBR-4	GBR_cryo	33	12hrs	100
GBR-4 GBR_cryo_33_C	GBR-4 GBR_cryo	GBR-4	GBR_cryo	33	12hrs	100
GBR-4 PG_cryo_27_A	GBR-4 PG_cryo	GBR-4	PG_cryo	27	36hrs	100
GBR-4 PG_cryo_27_B	GBR-4 PG_cryo	GBR-4	PG_cryo	27	36hrs	100
GBR-4 PG_cryo_27_C	GBR-4 PG_cryo	GBR-4	PG_cryo	27	36hrs	100
GBR-4 PG_cryo_33_A	GBR-4 PG_cryo	GBR-4	PG_cryo	33	36hrs	75
GBR-4 PG_cryo_33_B	GBR-4 PG_cryo	GBR-4	PG_cryo	33	36hrs	70
GBR-4 PG_cryo_33_C	GBR-4 PG_cryo	GBR-4	PG_cryo	33	36hrs	80
GBR-4 GBR_fresh_27_A	GBR-4 GBR_fresh	GBR-4	GBR_fresh	27	36hrs	93.33333333
GBR-4 GBR_fresh_27_B	GBR-4 GBR_fresh	GBR-4	GBR_fresh	27	36hrs	93.33333333
GBR-4 GBR_fresh_27_C	GBR-4 GBR_fresh	GBR-4	GBR_fresh	27	36hrs	86.66666667
GBR-4 GBR_fresh_33_A	GBR-4 GBR_fresh	GBR-4	GBR_fresh	33	36hrs	86.66666667
GBR-4 GBR_fresh_33_B	GBR-4 GBR_fresh	GBR-4	GBR_fresh	33	36hrs	86.66666667
GBR-4 GBR_fresh_33_C	GBR-4 GBR_fresh	GBR-4	GBR_fresh	33	36hrs	93.33333333
GBR-4 GBR_cryo_27_A	GBR-4 GBR_cryo	GBR-4	GBR_cryo	27	36hrs	80
GBR-4 GBR_cryo_27_B	GBR-4 GBR_cryo	GBR-4	GBR_cryo	27	36hrs	93.33333333
GBR-4 GBR_cryo_27_C	GBR-4 GBR_cryo	GBR-4	GBR_cryo	27	36hrs	100
GBR-4 GBR_cryo_33_A	GBR-4 GBR_cryo	GBR-4	GBR_cryo	33	36hrs	66.66666667
GBR-4 GBR_cryo_33_B	GBR-4 GBR_cryo	GBR-4	GBR_cryo	33	36hrs	66.66666667
GBR-4 GBR_cryo_33_C	GBR-4 GBR_cryo	GBR-4	GBR_cryo	33	36hrs	93.33333333
GBR-4 PG_cryo_27_A	GBR-4 PG_cryo	GBR-4	PG_cryo	27	60hrs	100
GBR-4 PG_cryo_27_B	GBR-4 PG_cryo	GBR-4	PG_cryo	27	60hrs	100
GBR-4 PG_cryo_27_C	GBR-4 PG_cryo	GBR-4	PG_cryo	27	60hrs	80
GBR-4 PG_cryo_33_A	GBR-4 PG_cryo	GBR-4	PG_cryo	33	60hrs	40
GBR-4 PG_cryo_33_B	GBR-4 PG_cryo	GBR-4	PG_cryo	33	60hrs	50
GBR-4 PG_cryo_33_C	GBR-4 PG_cryo	GBR-4	PG_cryo	33	60hrs	60
GBR-4 GBR_fresh_27_A	GBR-4 GBR_fresh	GBR-4	GBR_fresh	27	60hrs	93.33333333
GBR-4 GBR_fresh_27_B	GBR-4 GBR_fresh	GBR-4	GBR_fresh	27	60hrs	93.33333333
GBR-4 GBR_fresh_27_C	GBR-4 GBR_fresh	GBR-4	GBR_fresh	27	60hrs	80
GBR-4 GBR_fresh_33_A	GBR-4 GBR_fresh	GBR-4	GBR_fresh	33	60hrs	73.33333333
GBR-4 GBR_fresh_33_B	GBR-4 GBR_fresh	GBR-4	GBR_fresh	33	60hrs	80
GBR-4 GBR_fresh_33_C	GBR-4 GBR_fresh	GBR-4	GBR_fresh	33	60hrs	80
GBR-4 GBR_cryo_27_A	GBR-4 GBR_cryo	GBR-4	GBR_cryo	27	60hrs	73.33333333
GBR-4 GBR_cryo_27_B	GBR-4 GBR_cryo	GBR-4	GBR_cryo	27	60hrs	80
GBR-4 GBR_cryo_27_C	GBR-4 GBR_cryo	GBR-4	GBR_cryo	27	60hrs	86.66666667
GBR-4 GBR_cryo_33_A	GBR-4 GBR_cryo	GBR-4	GBR_cryo	33	60hrs	46.66666667
GBR-4 GBR_cryo_33_B	GBR-4 GBR_cryo	GBR-4	GBR_cryo	33	60hrs	66.66666667
GBR-4 GBR_cryo_33_C	GBR-4 GBR_cryo	GBR-4	GBR_cryo	33	60hrs	80
GBR-4 PG_cryo_27_A	GBR-4 PG_cryo	GBR-4	PG_cryo	27	84hrs	100
GBR-4 PG_cryo_27_B	GBR-4 PG_cryo	GBR-4	PG_cryo	27	84hrs	90
GBR-4 PG_cryo_27_C	GBR-4 PG_cryo	GBR-4	PG_cryo	27	84hrs	70
GBR-4 PG_cryo_33_A	GBR-4 PG_cryo	GBR-4	PG_cryo	33	84hrs	30
GBR-4 PG_cryo_33_B	GBR-4 PG_cryo	GBR-4	PG_cryo	33	84hrs	30
GBR-4 PG_cryo_33_C	GBR-4 PG_cryo	GBR-4	PG_cryo	33	84hrs	40
GBR-4 GBR_fresh_27_A	GBR-4 GBR_fresh	GBR-4	GBR_fresh	27	84hrs	86.66666667
GBR-4 GBR_fresh_27_B	GBR-4 GBR_fresh	GBR-4	GBR_fresh	27	84hrs	93.33333333
GBR-4 GBR_fresh_27_C	GBR-4 GBR_fresh	GBR-4	GBR_fresh	27	84hrs	80
GBR-4 GBR_fresh_33_A	GBR-4 GBR_fresh	GBR-4	GBR_fresh	33	84hrs	66.66666667
GBR-4 GBR_fresh_33_B	GBR-4 GBR_fresh	GBR-4	GBR_fresh	33	84hrs	73.33333333
GBR-4 GBR_fresh_33_C	GBR-4 GBR_fresh	GBR-4	GBR_fresh	33	84hrs	80
GBR-4 GBR_cryo_27_A	GBR-4 GBR_cryo	GBR-4	GBR_cryo	27	84hrs	60
GBR-4 GBR_cryo_27_B	GBR-4 GBR_cryo	GBR-4	GBR_cryo	27	84hrs	80
GBR-4 GBR_cryo_27_C	GBR-4 GBR_cryo	GBR-4	GBR_cryo	27	84hrs	73.33333333
GBR-4 GBR_cryo_33_A	GBR-4 GBR_cryo	GBR-4	GBR_cryo	33	84hrs	40
GBR-4 GBR_cryo_33_B	GBR-4 GBR_cryo	GBR-4	GBR_cryo	33	84hrs	53.33333333
GBR-4 GBR_cryo_33_C	GBR-4 GBR_cryo	GBR-4	GBR_cryo	33	84hrs	60
GBR-4 PG_cryo_27_A	GBR-4 PG_cryo	GBR-4	PG_cryo	27	108hrs	100
GBR-4 PG_cryo_27_B	GBR-4 PG_cryo	GBR-4	PG_cryo	27	108hrs	70
GBR-4 PG_cryo_27_C	GBR-4 PG_cryo	GBR-4	PG_cryo	27	108hrs	60
GBR-4 PG_cryo_33_A	GBR-4 PG_cryo	GBR-4	PG_cryo	33	108hrs	30
GBR-4 PG_cryo_33_B	GBR-4 PG_cryo	GBR-4	PG_cryo	33	108hrs	20
GBR-4 PG_cryo_33_C	GBR-4 PG_cryo	GBR-4	PG_cryo	33	108hrs	30
GBR-4 GBR_fresh_27_A	GBR-4 GBR_fresh	GBR-4	GBR_fresh	27	108hrs	80
GBR-4 GBR_fresh_27_B	GBR-4 GBR_fresh	GBR-4	GBR_fresh	27	108hrs	93.33333333
GBR-4 GBR_fresh_27_C	GBR-4 GBR_fresh	GBR-4	GBR_fresh	27	108hrs	80
GBR-4 GBR_fresh_33_A	GBR-4 GBR_fresh	GBR-4	GBR_fresh	33	108hrs	66.66666667
GBR-4 GBR_fresh_33_B	GBR-4 GBR_fresh	GBR-4	GBR_fresh	33	108hrs	73.33333333
GBR-4 GBR_fresh_33_C	GBR-4 GBR_fresh	GBR-4	GBR_fresh	33	108hrs	73.33333333
GBR-4 GBR_cryo_27_A	GBR-4 GBR_cryo	GBR-4	GBR_cryo	27	108hrs	46.66666667
GBR-4 GBR_cryo_27_B	GBR-4 GBR_cryo	GBR-4	GBR_cryo	27	108hrs	53.33333333
GBR-4 GBR_cryo_27_C	GBR-4 GBR_cryo	GBR-4	GBR_cryo	27	108hrs	60
GBR-4 GBR_cryo_33_A	GBR-4 GBR_cryo	GBR-4	GBR_cryo	33	108hrs	40
GBR-4 GBR_cryo_33_B	GBR-4 GBR_cryo	GBR-4	GBR_cryo	33	108hrs	40
GBR-4 GBR_cryo_33_C	GBR-4 GBR_cryo	GBR-4	GBR_cryo	33	108hrs	26.66666667
