# Supplementary material for: Challenges of sperm cryopreservation in transferring heat adaptation of corals across ocean basins
Source: PeerJ. 2022 May 27;10:e13395. doi: 10.7717/peerj.13395 (PMC9150692; doi:10.7717/peerj.13395)
Supplement: Supplemental Information 2 [file peerj-10-13395-s002.zip › Data analysis/Fertilization.txt]

Date	Egg_source	Replicate	Sperm_population	Sperm_treatment	Total_eggs	Cleavage	No_cleavage	Fertilization_pc
21-Nov	Pelorus_1	Nil_1A	Nil	NA	60	0	60	0
21-Nov	Pelorus_1	Nil_1B	Nil	NA	100	0	100	0
21-Nov	Pelorus_1	Nil_1C	Nil	NA	100	0	100	0
21-Nov	Pelorus_2	Nil_4A	Nil	NA	50	8	42	16
21-Nov	Pelorus_2	Nil_4B	Nil	NA	50	6	44	12
21-Nov	Pelorus_2	Nil_4C	Nil	NA	50	5	45	10
21-Nov	Pelorus_3	Nil_5A	Nil	NA	50	1	49	2
21-Nov	Pelorus_3	Nil_5B	Nil	NA	50	1	49	2
21-Nov	Pelorus_3	Nil_5C	Nil	NA	50	3	47	6
22-Nov	Pelorus_4	Nil_7A	Nil	NA	60	2	58	3.333333333
22-Nov	Pelorus_4	Nil_7B	Nil	NA	50	0	50	0
22-Nov	Pelorus_4	Nil_7C	Nil	NA	50	1	49	2
22-Nov	Trunk_5	Nil_22A	Nil	NA	50	2	48	4
22-Nov	Trunk_5	Nil_22B	Nil	NA	50	2	48	4
22-Nov	Trunk_5	Nil_22C	Nil	NA	27	3	24	11.11111111
22-Nov	Trunk_6	Nil_23A	Nil	NA	50	0	50	0
22-Nov	Trunk_6	Nil_23B	Nil	NA	60	0	60	0
22-Nov	Trunk_6	AlAqah_23C	Nil	NA	60	0	60	0
21-Nov	Pelorus_1	AlAqah_1A	AlAqah	Cryopreserved	70	0	70	0
21-Nov	Pelorus_1	AlAqah_1B	AlAqah	Cryopreserved	100	0	100	0
21-Nov	Pelorus_1	AlAqah_1C	AlAqah	Cryopreserved	60	0	60	0
21-Nov	Pelorus_2	AlAqah_4A	AlAqah	Cryopreserved	50	11	39	22
21-Nov	Pelorus_2	AlAqah_4B	AlAqah	Cryopreserved	50	8	42	16
21-Nov	Pelorus_2	AlAqah_4C	AlAqah	Cryopreserved	50	6	44	12
21-Nov	Pelorus_3	AlAqah_5A	AlAqah	Cryopreserved	50	3	47	6
21-Nov	Pelorus_3	AlAqah_5B	AlAqah	Cryopreserved	50	1	49	2
21-Nov	Pelorus_3	AlAqah_5C	AlAqah	Cryopreserved	50	1	49	2
22-Nov	Pelorus_4	AlAqah_7A	AlAqah	Cryopreserved	60	3	57	5
22-Nov	Pelorus_4	AlAqah_7B	AlAqah	Cryopreserved	50	3	47	6
22-Nov	Pelorus_4	AlAqah_7C	AlAqah	Cryopreserved	50	3	47	6
22-Nov	Trunk_5	AlAqah_22A	AlAqah	Cryopreserved	60	8	52	13.33333333
22-Nov	Trunk_5	AlAqah_22B	AlAqah	Cryopreserved	50	5	45	10
22-Nov	Trunk_5	AlAqah_22C	AlAqah	Cryopreserved	50	1	49	2
22-Nov	Trunk_6	AlAqah_23A	AlAqah	Cryopreserved	50	1	49	2
22-Nov	Trunk_6	AlAqah_23B	AlAqah	Cryopreserved	50	1	49	2
22-Nov	Trunk_6	Saadiyat_23C	AlAqah	Cryopreserved	50	1	49	2
21-Nov	Pelorus_1	Saadiyat_1A	Saadiyat	Cryopreserved	60	0	60	0
21-Nov	Pelorus_1	Saadiyat_1B	Saadiyat	Cryopreserved	100	0	100	0
21-Nov	Pelorus_1	Saadiyat_1C	Saadiyat	Cryopreserved	70	0	70	0
21-Nov	Pelorus_2	Saadiyat_4A	Saadiyat	Cryopreserved	50	9	41	18
21-Nov	Pelorus_2	Saadiyat_4B	Saadiyat	Cryopreserved	50	12	38	24
21-Nov	Pelorus_2	Saadiyat_4C	Saadiyat	Cryopreserved	50	10	40	20
21-Nov	Pelorus_3	Saadiyat_5A	Saadiyat	Cryopreserved	50	4	46	8
21-Nov	Pelorus_3	Saadiyat_5B	Saadiyat	Cryopreserved	50	3	47	6
21-Nov	Pelorus_3	Saadiyat_5C	Saadiyat	Cryopreserved	50	1	49	2
22-Nov	Pelorus_4	Saadiyat_7A	Saadiyat	Cryopreserved	50	8	42	16
22-Nov	Pelorus_4	Saadiyat_7B	Saadiyat	Cryopreserved	50	5	45	10
22-Nov	Pelorus_4	Saadiyat_7C	Saadiyat	Cryopreserved	50	1	49	2
22-Nov	Trunk_5	Saadiyat_22A	Saadiyat	Cryopreserved	55	11	44	20
22-Nov	Trunk_5	Saadiyat_22B	Saadiyat	Cryopreserved	55	8	47	14.54545455
22-Nov	Trunk_5	Saadiyat_22C	Saadiyat	Cryopreserved	50	14	36	28
22-Nov	Trunk_6	Saadiyat_23A	Saadiyat	Cryopreserved	50	0	50	0
22-Nov	Trunk_6	Saadiyat_23B	Saadiyat	Cryopreserved	50	0	50	0
22-Nov	Trunk_6	Trunk_23C	Saadiyat	Cryopreserved	50	0	50	0
21-Nov	Pelorus_1	Trunk_1A	Trunk	Cryopreserved	60	1	59	1.666666667
21-Nov	Pelorus_1	Trunk_1B	Trunk	Cryopreserved	100	1	99	1
21-Nov	Pelorus_1	Trunk_1C	Trunk	Cryopreserved	50	1	49	2
21-Nov	Pelorus_2	Trunk_4A	Trunk	Cryopreserved	50	8	42	16
21-Nov	Pelorus_2	Trunk_4B	Trunk	Cryopreserved	53	24	29	45.28301887
21-Nov	Pelorus_2	Trunk_4C	Trunk	Cryopreserved	56	20	36	35.71428571
21-Nov	Pelorus_3	Trunk_5A	Trunk	Cryopreserved	50	2	48	4
21-Nov	Pelorus_3	Trunk_5B	Trunk	Cryopreserved	50	1	49	2
21-Nov	Pelorus_3	Trunk_5C	Trunk	Cryopreserved	50	4	46	8
22-Nov	Pelorus_4	Trunk_7A	Trunk	Cryopreserved	50	3	47	6
22-Nov	Pelorus_4	Trunk_7B	Trunk	Cryopreserved	50	6	44	12
22-Nov	Pelorus_4	Trunk_7C	Trunk	Cryopreserved	50	8	42	16
22-Nov	Trunk_5	Trunk_22A	Trunk	Cryopreserved	50	14	36	28
22-Nov	Trunk_5	Trunk_22B	Trunk	Cryopreserved	50	10	40	20
22-Nov	Trunk_5	Trunk_22C	Trunk	Cryopreserved	50	13	37	26
22-Nov	Trunk_6	Trunk_23A	Trunk	Cryopreserved	60	2	58	3.333333333
22-Nov	Trunk_6	Trunk_23B	Trunk	Cryopreserved	50	1	49	2
22-Nov	Trunk_6	Pelorus_23C	Trunk	Cryopreserved	50	1	49	2
21-Nov	Pelorus_1	Pelorus_1A	Pelorus	Cryopreserved	60	0	60	0
21-Nov	Pelorus_1	Pelorus_1B	Pelorus	Cryopreserved	50	1	49	2
21-Nov	Pelorus_1	Pelorus_1C	Pelorus	Cryopreserved	90	0	90	0
21-Nov	Pelorus_2	Pelorus_4A	Pelorus	Cryopreserved	50	22	28	44
21-Nov	Pelorus_2	Pelorus_4B	Pelorus	Cryopreserved	50	20	30	40
21-Nov	Pelorus_2	Pelorus_4C	Pelorus	Cryopreserved	50	23	27	46
21-Nov	Pelorus_3	Pelorus_5A	Pelorus	Cryopreserved	50	2	48	4
21-Nov	Pelorus_3	Pelorus_5B	Pelorus	Cryopreserved	50	4	46	8
21-Nov	Pelorus_3	Pelorus_5C	Pelorus	Cryopreserved	50	6	44	12
22-Nov	Pelorus_4	Pelorus_7A	Pelorus	Cryopreserved	50	5	45	10
22-Nov	Pelorus_4	Pelorus_7B	Pelorus	Cryopreserved	45	2	43	4.444444444
22-Nov	Pelorus_4	Pelorus_7C	Pelorus	Cryopreserved	35	3	32	8.571428571
22-Nov	Trunk_5	Pelorus_22A	Pelorus	Cryopreserved	50	12	38	24
22-Nov	Trunk_5	Pelorus_22B	Pelorus	Cryopreserved	50	19	31	38
22-Nov	Trunk_5	Pelorus_22C	Pelorus	Cryopreserved	50	15	35	30
22-Nov	Trunk_6	Pelorus_23A	Pelorus	Cryopreserved	50	0	50	0
22-Nov	Trunk_6	Pelorus_23B	Pelorus	Cryopreserved	50	1	49	2
22-Nov	Trunk_6	Trunk_23C	Pelorus	Cryopreserved	50	1	49	2
21-Nov	Pelorus_1	Trunk_1A	Trunk	Fresh	50	48	2	96
21-Nov	Pelorus_1	Trunk_1B	Trunk	Fresh	50	50	0	100
21-Nov	Pelorus_1	Trunk_1C	Trunk	Fresh	50	49	1	98
21-Nov	Pelorus_2	Trunk_4A	Trunk	Fresh	50	48	2	96
21-Nov	Pelorus_2	Trunk_4B	Trunk	Fresh	50	45	5	90
21-Nov	Pelorus_2	Trunk_4C	Trunk	Fresh	50	49	1	98
21-Nov	Pelorus_3	Trunk_5A	Trunk	Fresh	50	47	3	94
21-Nov	Pelorus_3	Trunk_5B	Trunk	Fresh	50	50	0	100
21-Nov	Pelorus_3	Trunk_5C	Trunk	Fresh	50	49	1	98
22-Nov	Pelorus_4	Trunk_7A	Trunk	Fresh	50	45	5	90
22-Nov	Pelorus_4	Trunk_7B	Trunk	Fresh	50	43	7	86
22-Nov	Pelorus_4	Trunk_7C	Trunk	Fresh	40	38	2	95
22-Nov	Trunk_5	Trunk_22A	Trunk	Fresh	50	36	14	72
22-Nov	Trunk_5	Trunk_22B	Trunk	Fresh	50	25	25	50
22-Nov	Trunk_5	Trunk_22C	Trunk	Fresh	50	25	25	50
22-Nov	Trunk_6	Trunk_23A	Trunk	Fresh	50	26	24	52
22-Nov	Trunk_6	Trunk_23B	Trunk	Fresh	50	25	25	50
22-Nov	Trunk_6	Pelorus_23C	Trunk	Fresh	50	31	19	62
21-Nov	Pelorus_1	Pelorus_1A	Pelorus	Fresh	50	49	1	98
21-Nov	Pelorus_1	Pelorus_1B	Pelorus	Fresh	50	50	0	100
21-Nov	Pelorus_1	Pelorus_1C	Pelorus	Fresh	50	49	1	98
21-Nov	Pelorus_2	Pelorus_4A	Pelorus	Fresh	50	44	6	88
21-Nov	Pelorus_2	Pelorus_4B	Pelorus	Fresh	50	43	7	86
21-Nov	Pelorus_2	Pelorus_4C	Pelorus	Fresh	50	44	6	88
21-Nov	Pelorus_3	Pelorus_5A	Pelorus	Fresh	50	48	2	96
21-Nov	Pelorus_3	Pelorus_5B	Pelorus	Fresh	50	49	1	98
21-Nov	Pelorus_3	Pelorus_5C	Pelorus	Fresh	50	48	2	96
22-Nov	Pelorus_4	Pelorus_7A	Pelorus	Fresh	50	42	8	84
22-Nov	Pelorus_4	Pelorus_7B	Pelorus	Fresh	50	31	19	62
22-Nov	Pelorus_4	Pelorus_7C	Pelorus	Fresh	40	30	10	75
22-Nov	Trunk_5	Pelorus_22A	Pelorus	Fresh	40	24	16	60
22-Nov	Trunk_5	Pelorus_22B	Pelorus	Fresh	50	25	25	50
22-Nov	Trunk_5	Pelorus_22C	Pelorus	Fresh	45	26	19	57.77777778
22-Nov	Trunk_6	Pelorus_23A	Pelorus	Fresh	50	45	5	90
22-Nov	Trunk_6	Pelorus_23B	Pelorus	Fresh	50	47	3	94
22-Nov	Trunk_6	Pelorus_23C	Pelorus	Fresh	50	40	10	80
